# Supplementary material for: ﻿Taxonomic reintroduction of Taphrinaviridis (Taphrinales, Ascomycota) associated with Alnusalnobetula as one of five well defined European species colonizing alders
Source: MycoKeys. 2024 Sep 10;108:249–67. doi: 10.3897/mycokeys.108.127292 (PMC11408875; doi:10.3897/mycokeys.108.127292)
Supplement: XML Treatment for Taphrina viridis [file mycokeys.108.127292-treatment1.xml]

<!DOCTYPE tp:taxon-treatment
  PUBLIC "-//TaxonX//DTD Taxonomic Treatment Publishing DTD v0 20100105//EN" "tax-treatment-NSO.dtd">
<tp:taxon-treatment xmlns:tp="http://www.plazi.org/taxpub"><tp:treatment-meta><kwd-group><label>Taxon classification</label><kwd>
                <named-content content-type="kingdom">Fungi</named-content>
              </kwd><kwd>
                <named-content content-type="order">Taphrinales</named-content>
              </kwd><kwd>
                <named-content content-type="family">Betulaceae</named-content>
              </kwd></kwd-group><mixed-citation publication-type="journal"><person-group><name><surname>Caboňová</surname><given-names>Michaela</given-names></name><name><surname>Vadkertiová</surname><given-names>Renáta</given-names></name><name><surname>Adamčík</surname><given-names>Slavomír</given-names></name><name><surname>Bacigálová</surname><given-names>Kamila</given-names></name><name><surname>Slovák</surname><given-names>Marek</given-names></name><name><surname>Zaib</surname><given-names>Shanza</given-names></name><name><surname>Caboň</surname><given-names>Miroslav</given-names></name></person-group><article-title>﻿Taxonomic reintroduction of <italic><tp:taxon-name><tp:taxon-name-part taxon-name-part-type="genus" reg="Taphrina">Taphrina</tp:taxon-name-part><tp:taxon-name-part taxon-name-part-type="species" reg="viridis">viridis</tp:taxon-name-part></tp:taxon-name></italic> (<tp:taxon-name><tp:taxon-name-part taxon-name-part-type="order">Taphrinales</tp:taxon-name-part></tp:taxon-name>, <tp:taxon-name><tp:taxon-name-part taxon-name-part-type="phylum">Ascomycota</tp:taxon-name-part></tp:taxon-name>) associated with <italic><tp:taxon-name><tp:taxon-name-part taxon-name-part-type="genus" reg="Alnus">Alnus</tp:taxon-name-part><tp:taxon-name-part taxon-name-part-type="species" reg="alnobetula">alnobetula</tp:taxon-name-part></tp:taxon-name></italic> as one of five well defined European species colonizing alders</article-title><source>MycoKeys</source><day>10</day><month>09</month><year>2024</year><volume>108</volume><fpage>249</fpage><lpage>267</lpage><pub-id pub-id-type="doi">10.3897/mycokeys.108.127292</pub-id></mixed-citation></tp:treatment-meta><tp:nomenclature><label>﻿</label><tp:taxon-name>
              <object-id xmlns:xlink="http://www.w3.org/1999/xlink" content-type="arpha" xlink:type="simple">9D2AF5ED-0D15-5F7E-9006-8397DC89610C</object-id>
              <tp:taxon-name-part taxon-name-part-type="genus" reg="Taphrina">Taphrina</tp:taxon-name-part>
              <tp:taxon-name-part taxon-name-part-type="species" reg="viridis">viridis</tp:taxon-name-part>
              <object-id xmlns:xlink="http://www.w3.org/1999/xlink" content-type="mycobank" xlink:type="simple">537442</object-id>
            </tp:taxon-name><tp:taxon-authority>(Sadeb.) Maire, Bull. Soc. Bot. Fr. 57: CLXVII (1912) [1910]</tp:taxon-authority><tp:nomenclature-citation-list><tp:nomenclature-citation><tp:taxon-name>
                  <tp:taxon-name-part taxon-name-part-type="genus" reg="Exoascus">Exoascus</tp:taxon-name-part>
                  <tp:taxon-name-part taxon-name-part-type="species" reg="viridis">viridis</tp:taxon-name-part>
                </tp:taxon-name><comment>Sadeb. in Jaap, Deutsch. Bot. Monatsschr. 19: 76 (1901). Basionym.</comment></tp:nomenclature-citation><tp:nomenclature-citation><tp:taxon-name>
                  <tp:taxon-name-part taxon-name-part-type="genus" reg="Taphrina"/>
                  <tp:taxon-name-part taxon-name-part-type="species" reg="alnastri"/>
                </tp:taxon-name><comment>= <tp:taxon-name><tp:taxon-name-part taxon-name-part-type="genus" reg="Taphrina">Taphrina</tp:taxon-name-part><tp:taxon-name-part taxon-name-part-type="species" reg="alnastri">alnastri</tp:taxon-name-part></tp:taxon-name> Lagerheim in Vestergren, Micr. Rar. Sel.: No. 720 (1903). </comment></tp:nomenclature-citation></tp:nomenclature-citation-list></tp:nomenclature><tp:treatment-sec sec-type="Neotype" id="SECID0ECIBG"><title>Neotype</title><p><bold>(here designated</bold>; <bold>MycoBank: MBT#10018607)</bold>: • Slovakia; Vysoké Tatry Mts., Žiarska dolina valley; 1050 m a.s.l., on leaves of <italic><tp:taxon-name><tp:taxon-name-part taxon-name-part-type="genus" reg="Alnus">Alnus</tp:taxon-name-part><tp:taxon-name-part taxon-name-part-type="species" reg="alnobetula">alnobetula</tp:taxon-name-part></tp:taxon-name></italic>; 31.7.2015; leg. K. Bacigálová; SAV (<abbrev xmlns:xlink="http://www.w3.org/1999/xlink" xlink:title="Culture Collection at the Institute of Botany, Plant Science and Biodiversity Center, Slovak Academy of Sciences" id="ABBRID0EXIBG" xlink:type="simple">BU</abbrev> 094), deposited in herbarium at the Institute of Botany, Plant Science and Biodiversity Centre, Slovak Academy of Sciences (SAV).</p></tp:treatment-sec><tp:treatment-sec sec-type="Ex-type culture" id="SECID0E2IBG"><title>Ex-type culture.</title><p>CCY58-9-1 (=SAV <abbrev xmlns:xlink="http://www.w3.org/1999/xlink" xlink:title="Culture Collection at the Institute of Botany, Plant Science and Biodiversity Center, Slovak Academy of Sciences" id="ABBRID0EBJBG" xlink:type="simple">BU</abbrev> 094), deposited in Culture Collection of Yeasts, Institute of Chemistry, Slovak Academy of Sciences (<named-content xmlns:xlink="http://www.w3.org/1999/xlink" content-type="dwc:institutional_code" xlink:title="Culture Collection of Yeasts in the Institute of Chemistry, Slovak Academy of Sciences" xlink:href="http://grbio.org/institution/culture-collection-yeasts-slovak-academy-sciences-institute-chemistry" xlink:type="simple">CCY</named-content>). Sequence accession numbers: <abbrev xmlns:xlink="http://www.w3.org/1999/xlink" xlink:title="internal transcribed spacer regions of nuclear ribosomal DNA" id="ABBRID0EJJBG" xlink:type="simple">ITS</abbrev><ext-link xmlns:xlink="http://www.w3.org/1999/xlink" xlink:href="PQ013128" ext-link-type="gen" xlink:type="simple">PQ013128</ext-link>, <abbrev xmlns:xlink="http://www.w3.org/1999/xlink" xlink:title="large subunit of nuclear ribosomal DNA" id="ABBRID0ESJBG" xlink:type="simple">LSU</abbrev><ext-link xmlns:xlink="http://www.w3.org/1999/xlink" xlink:href="PQ013143" ext-link-type="gen" xlink:type="simple">PQ013143</ext-link>, <abbrev xmlns:xlink="http://www.w3.org/1999/xlink" xlink:title="mitochondrial small rRNA subunit" id="ABBRID0E2JBG" xlink:type="simple">mtSSU</abbrev><ext-link xmlns:xlink="http://www.w3.org/1999/xlink" xlink:href="PQ013155" ext-link-type="gen" xlink:type="simple">PQ013155</ext-link>, <italic>tef1a</italic><ext-link xmlns:xlink="http://www.w3.org/1999/xlink" xlink:href="PP997889" ext-link-type="gen" xlink:type="simple">PP997889</ext-link>.</p></tp:treatment-sec><tp:treatment-sec sec-type="Symptoms in vivo" id="SECID0ELKBG"><title>Symptoms in vivo.</title><p><italic><tp:taxon-name><tp:taxon-name-part taxon-name-part-type="genus" reg="Taphrina">Taphrina</tp:taxon-name-part><tp:taxon-name-part taxon-name-part-type="species" reg="viridis">viridis</tp:taxon-name-part></tp:taxon-name></italic> induces the development of small, rounded or irregularly shaped, pale green to yellow-green 5–10 mm large lesions on the upper or lower leaf surfaces of <italic><tp:taxon-name><tp:taxon-name-part taxon-name-part-type="genus" reg="Alnus">Alnus</tp:taxon-name-part><tp:taxon-name-part taxon-name-part-type="species" reg="alnobetula">alnobetula</tp:taxon-name-part></tp:taxon-name></italic>, which in stage of mature asci become coated with a grey-white layer (Fig. <xref ref-type="fig" rid="F3">3A–D</xref>).</p><fig id="F3" position="float" orientation="portrait"><object-id xmlns:xlink="http://www.w3.org/1999/xlink" content-type="doi" xlink:type="simple">10.3897/mycokeys.108.127292.figure3</object-id><object-id xmlns:xlink="http://www.w3.org/1999/xlink" content-type="arpha" xlink:type="simple">33DF3474-F472-5C0F-B07E-715D5A9C503B</object-id><label>Figure 3.</label><caption><p>Macromorphological aspects of <italic><tp:taxon-name><tp:taxon-name-part taxon-name-part-type="genus" reg="Taphrina">Taphrina</tp:taxon-name-part><tp:taxon-name-part taxon-name-part-type="species" reg="viridis">viridis</tp:taxon-name-part></tp:taxon-name></italic><bold>A–D</bold> field appearance and symptomatic <bold>E, F</bold> yeast cultures on yeast-peptone-dextrose agar (<abbrev xmlns:xlink="http://www.w3.org/1999/xlink" xlink:title="yeast-peptone-dextrose" id="ABBRID0ECMBG" xlink:type="simple">YPD</abbrev>).</p></caption><graphic xmlns:xlink="http://www.w3.org/1999/xlink" xlink:href="mycokeys-108-249-g003.jpg" position="float" orientation="portrait" xlink:type="simple" id="oo_1130626.jpg"><uri content-type="original_file" xlink:type="simple">https://binary.pensoft.net/fig/1130626</uri></graphic></fig></tp:treatment-sec><tp:treatment-sec sec-type="description" id="SECID0ELMBG"><title>Description in vivo.</title><p>Vegetative mycelium grows subcuticulary in intercellular spaces of leaf tissues (Fig. <xref ref-type="fig" rid="F4">4A, B</xref>) and is composed of narrow, thick-walled cells, variable in length and shape, divided by layered septa, later mature into globose ascogenous cells. In the late stages of infection, ascogenous cells broaden and form asci, penetrating the epidermal layer of the leaf tissue. The asci are ovoid to ellipsoid, 21.9–24.5–27.1 × 11–11.8–12.8 μm (Fig. <xref ref-type="fig" rid="F4">4C, D</xref>). The apical parts of asci are mainly rounded or truncated with pale, translucent oil drops, the asci contain 8 spores. The ascospores are globose to ellipsoid, 5.3–6.5–7.7 × 3.9–4.4–4.9 μm (Fig. <xref ref-type="fig" rid="F4">4E</xref>); the ascospores budding post-release from asci, forms blastospores. Stalk cells are present, attached to asci, variable in shape and size, 12.4–14.8–17.3 × 11.1–14–16.9 μm.</p><fig id="F4" position="float" orientation="portrait"><object-id xmlns:xlink="http://www.w3.org/1999/xlink" content-type="doi" xlink:type="simple">10.3897/mycokeys.108.127292.figure4</object-id><object-id xmlns:xlink="http://www.w3.org/1999/xlink" content-type="arpha" xlink:type="simple">D427864B-ED45-587B-B761-A06832C6AE05</object-id><label>Figure 4.</label><caption><p>Micromorphological aspects of <italic><tp:taxon-name><tp:taxon-name-part taxon-name-part-type="genus" reg="Taphrina">Taphrina</tp:taxon-name-part><tp:taxon-name-part taxon-name-part-type="species" reg="viridis">viridis</tp:taxon-name-part></tp:taxon-name></italic><bold>A, B</bold> subcuticullar vegetative mycelium <bold>C, D</bold> asci with ascospores and stalk cells <bold>E</bold> ascospores with post-release budding <bold>F</bold> yeast cells grown on yeast morphology medium at 20 °C for 6 days. Scale bars: 20 µm.</p></caption><graphic xmlns:xlink="http://www.w3.org/1999/xlink" xlink:href="mycokeys-108-249-g004.jpg" position="float" orientation="portrait" xlink:type="simple" id="oo_1130627.jpg"><uri content-type="original_file" xlink:type="simple">https://binary.pensoft.net/fig/1130627</uri></graphic></fig></tp:treatment-sec><tp:treatment-sec sec-type="description" id="SECID0E4NBG"><title>Culture characteristics and physiological properties.</title><p>Colonies on the yeast morphology (YM) agar, after 21 days at 20 °C, are butyrous, smooth, slightly raised, with an even margin, creamy pink to pale pink colour (Fig. <xref ref-type="fig" rid="F3">3E, F</xref>); in a liquid yeast morphology medium after 6 days at 20 °C, the cells are ovoid to ellipsoidal, 2.5 – 9.9 × 5 – 9.9 μm, sometimes with buds; sometimes large single cells up to 16 μm (Fig. <xref ref-type="fig" rid="F4">4F</xref>); after 14 days at 20 °C, they form a sediment. Fermentation is absent. The assimilation of carbon compounds: d-glucose, sucrose, melezitose, d-xylose, cellobiose, glycerol, soluble starch, d-mannitol, and d-glucitol is positive. The assimilation of salicin and succinic acid assimilation is weak. Other carbon sources: maltose, lactose, raffinose, l-arabinose, inulin, trehalose, <italic>myo</italic>-inositol, melibiose, erythritol, rhamnose, galactose, ethanol, methanol, sorbose, d-arabinose, ribitol, lactate, d-ribose, xylitol, d-glukosamine, n-acetyl-d-glucosamine and citrate are not assimilated. The assimilation of nitrate, nitrite and l-lysine is positive; assimilation of ethylamine, creatinine and n-acetyl-d-glucosamine is negative. The urease reaction is positive; the diazonium blue B reaction is negative; the production of starch-like polysaccharide is positive. Growth on a vitamin-free medium is weak. Growth at 25 °C on yeast-peptone-dextrose agar is positive; at 28 °C negative.</p></tp:treatment-sec><tp:treatment-sec sec-type="material" id="SECID0ENOBG"><title>Additional specimens examined.</title><p>• Slovakia; the Žiarska valley of the river Smrečianka; 1050 m a.s.l.; on the leaves of the host shrubs <italic><tp:taxon-name><tp:taxon-name-part taxon-name-part-type="genus" reg="Alnus">Alnus</tp:taxon-name-part><tp:taxon-name-part taxon-name-part-type="species" reg="alnobetula">alnobetula</tp:taxon-name-part></tp:taxon-name></italic> along a touristic trail; 31.7.2015; leg. K. Bacigálová; <abbrev xmlns:xlink="http://www.w3.org/1999/xlink" xlink:title="Culture Collection at the Institute of Botany, Plant Science and Biodiversity Center, Slovak Academy of Sciences" id="ABBRID0E5OBG" xlink:type="simple">BU</abbrev> 095 (SAV) / (<named-content xmlns:xlink="http://www.w3.org/1999/xlink" content-type="dwc:institutional_code" xlink:title="Culture Collection of Yeasts in the Institute of Chemistry, Slovak Academy of Sciences" xlink:href="http://grbio.org/institution/culture-collection-yeasts-slovak-academy-sciences-institute-chemistry" xlink:type="simple">CCY</named-content> 58-9-2) • ibid.; 26.7.2013; leg. K. Bacigálová, J. Petrýdesová; <abbrev xmlns:xlink="http://www.w3.org/1999/xlink" xlink:title="Culture Collection at the Institute of Botany, Plant Science and Biodiversity Center, Slovak Academy of Sciences" id="ABBRID0EGPBG" xlink:type="simple">BU</abbrev> TA4 (SAV) • ibid, 16.8.2022; leg. K. Bacigálová, G. Kozárová; <abbrev xmlns:xlink="http://www.w3.org/1999/xlink" xlink:title="Culture Collection at the Institute of Botany, Plant Science and Biodiversity Center, Slovak Academy of Sciences" id="ABBRID0EKPBG" xlink:type="simple">BU</abbrev> TA8 (SAV) • ibid.; 17.8.2023; leg. K. Bacigálová, G. Kozárová; <abbrev xmlns:xlink="http://www.w3.org/1999/xlink" xlink:title="Culture Collection at the Institute of Botany, Plant Science and Biodiversity Center, Slovak Academy of Sciences" id="ABBRID0EOPBG" xlink:type="simple">BU</abbrev> TA9 (SAV).</p></tp:treatment-sec><tp:treatment-sec sec-type="notes" id="SECID0ESPBG"><title>Note.</title><p>According to our phylogenetic analysis, <italic><tp:taxon-name><tp:taxon-name-part taxon-name-part-type="genus" reg="Taphrina">Taphrina</tp:taxon-name-part><tp:taxon-name-part taxon-name-part-type="species" reg="viridis">viridis</tp:taxon-name-part></tp:taxon-name></italic> is related to <italic><tp:taxon-name><tp:taxon-name-part taxon-name-part-type="genus" reg="Taphrina">T.</tp:taxon-name-part><tp:taxon-name-part taxon-name-part-type="species" reg="sadebeckii">sadebeckii</tp:taxon-name-part></tp:taxon-name></italic> and <italic><tp:taxon-name><tp:taxon-name-part taxon-name-part-type="genus" reg="Taphrina">T.</tp:taxon-name-part><tp:taxon-name-part taxon-name-part-type="species" reg="epiphylla">epiphylla</tp:taxon-name-part></tp:taxon-name></italic>. The symptoms of disease induced by these three species are similar: they cause yellow or grey lesions on alder leaves, which, in the case of <italic><tp:taxon-name><tp:taxon-name-part taxon-name-part-type="genus" reg="Taphrina">T.</tp:taxon-name-part><tp:taxon-name-part taxon-name-part-type="species" reg="epiphylla">epiphylla</tp:taxon-name-part></tp:taxon-name></italic> infections, may lead to the formation of witches’ brooms branch deformations (Table <xref ref-type="table" rid="T2">2</xref>). In the field, <italic><tp:taxon-name><tp:taxon-name-part taxon-name-part-type="genus" reg="Taphrina">T.</tp:taxon-name-part><tp:taxon-name-part taxon-name-part-type="species" reg="viridis">viridis</tp:taxon-name-part></tp:taxon-name></italic> can be recognised by the more greenish and less greyish tinge of the lesions. Our data suggest that this species grows strictly on <italic><tp:taxon-name><tp:taxon-name-part taxon-name-part-type="genus" reg="Alnus">Alnus</tp:taxon-name-part><tp:taxon-name-part taxon-name-part-type="species" reg="alnobetula">alnobetula</tp:taxon-name-part></tp:taxon-name></italic>, and no other <italic><tp:taxon-name><tp:taxon-name-part taxon-name-part-type="genus" reg="Taphrina">Taphrina</tp:taxon-name-part></tp:taxon-name></italic> species has been recorded on this alder host tree. Under a microscope, <italic><tp:taxon-name><tp:taxon-name-part taxon-name-part-type="genus" reg="Taphrina">T.</tp:taxon-name-part><tp:taxon-name-part taxon-name-part-type="species" reg="viridis">viridis</tp:taxon-name-part></tp:taxon-name></italic> is characterised by a unique combination of long-narrow stalk cells (on avg. longer than 10 μm and narrower than 16 μm) and large ascospores (on avg. 6.5 × 4.4 μm), with post-release budding. The other <italic><tp:taxon-name><tp:taxon-name-part taxon-name-part-type="genus" reg="Alnus">Alnus</tp:taxon-name-part></tp:taxon-name></italic>-colonizing species, which has been reported with post-release budding, is <italic><tp:taxon-name><tp:taxon-name-part taxon-name-part-type="genus" reg="Taphrina">T.</tp:taxon-name-part><tp:taxon-name-part taxon-name-part-type="species" reg="tosquinetii">tosquinetii</tp:taxon-name-part></tp:taxon-name></italic>; however it has distinctly smaller ascospores (Suppl. material <xref ref-type="supplementary-material" rid="S1">1</xref>). The physiological profile of <italic><tp:taxon-name><tp:taxon-name-part taxon-name-part-type="genus" reg="Taphrina">Taphrina</tp:taxon-name-part><tp:taxon-name-part taxon-name-part-type="species" reg="viridis">viridis</tp:taxon-name-part></tp:taxon-name></italic> is very similar to that of the closely related <italic><tp:taxon-name><tp:taxon-name-part taxon-name-part-type="genus" reg="Taphrina">T.</tp:taxon-name-part><tp:taxon-name-part taxon-name-part-type="species" reg="sadebeckii">sadebeckii</tp:taxon-name-part></tp:taxon-name></italic>. Both species utilise a broad range of carbon and nitrogen sources (see the species profiles), but <italic><tp:taxon-name><tp:taxon-name-part taxon-name-part-type="genus" reg="Taphrina">T.</tp:taxon-name-part><tp:taxon-name-part taxon-name-part-type="species" reg="viridis">viridis</tp:taxon-name-part></tp:taxon-name></italic> differs from <italic><tp:taxon-name><tp:taxon-name-part taxon-name-part-type="genus" reg="Taphrina">T.</tp:taxon-name-part><tp:taxon-name-part taxon-name-part-type="species" reg="sadebeckii">sadebeckii</tp:taxon-name-part></tp:taxon-name></italic> in its ability to assimilate nitrite, its weak ability to assimilate salicin and succinic acid, and its inability to utilise inulin, xylitol and citrate.</p><table-wrap id="T2" position="float" orientation="portrait"><label>Table 2.</label><caption><p>Review of host preferences and symptomatics of all detected <italic><tp:taxon-name><tp:taxon-name-part taxon-name-part-type="genus" reg="Alnus">Alnus</tp:taxon-name-part></tp:taxon-name></italic>-colonizing <italic><tp:taxon-name><tp:taxon-name-part taxon-name-part-type="genus" reg="Taphrina">Taphrina</tp:taxon-name-part></tp:taxon-name></italic> species. Information retrieved from sequences originated from public databases are labelled as GenBank or UNITE, respectively.</p></caption><table id="TID0EKQBI" rules="all"><tbody><tr><th rowspan="2" colspan="1">Organism</th><th rowspan="1" colspan="11">Host preferences (<italic><tp:taxon-name><tp:taxon-name-part taxon-name-part-type="genus" reg="Alnus">Alnus</tp:taxon-name-part></tp:taxon-name></italic>)</th><th rowspan="2" colspan="1">Symptoms of disease</th><th rowspan="2" colspan="1">Reference</th></tr><tr><th rowspan="1" colspan="1">
                      <italic>
                        <tp:taxon-name><tp:taxon-name-part taxon-name-part-type="genus" reg="Alnus">A.</tp:taxon-name-part><tp:taxon-name-part taxon-name-part-type="species" reg="incana">incana</tp:taxon-name-part></tp:taxon-name>
                      </italic>
                    </th><th rowspan="1" colspan="1">
                      <italic>
                        <tp:taxon-name><tp:taxon-name-part taxon-name-part-type="genus" reg="Alnus">A.</tp:taxon-name-part><tp:taxon-name-part taxon-name-part-type="species" reg="glutinosa">glutinosa</tp:taxon-name-part></tp:taxon-name>
                      </italic>
                    </th><th rowspan="1" colspan="1">
                      <italic>
                        <tp:taxon-name><tp:taxon-name-part taxon-name-part-type="genus" reg="Alnus">A.</tp:taxon-name-part><tp:taxon-name-part taxon-name-part-type="hybrid-sign">×</tp:taxon-name-part><tp:taxon-name-part taxon-name-part-type="species" reg="pubescens">pubescens</tp:taxon-name-part></tp:taxon-name>
                      </italic>
                    </th><th rowspan="1" colspan="1">
                      <italic>
                        <tp:taxon-name><tp:taxon-name-part taxon-name-part-type="genus" reg="Alnus">A.</tp:taxon-name-part><tp:taxon-name-part taxon-name-part-type="species" reg="hirsuta">hirsuta</tp:taxon-name-part></tp:taxon-name>
                      </italic>
                    </th><th rowspan="1" colspan="1">
                      <italic>
                        <tp:taxon-name><tp:taxon-name-part taxon-name-part-type="genus" reg="Alnus">A.</tp:taxon-name-part><tp:taxon-name-part taxon-name-part-type="species" reg="hybrida">hybrida</tp:taxon-name-part></tp:taxon-name>
                      </italic>
                    </th><th rowspan="1" colspan="1">
                      <italic>
                        <tp:taxon-name><tp:taxon-name-part taxon-name-part-type="genus" reg="Alnus">A.</tp:taxon-name-part><tp:taxon-name-part taxon-name-part-type="species" reg="tinctoria">tinctoria</tp:taxon-name-part></tp:taxon-name>
                      </italic>
                    </th><th rowspan="1" colspan="1">
                      <italic>
                        <tp:taxon-name><tp:taxon-name-part taxon-name-part-type="genus" reg="Alnus">A.</tp:taxon-name-part><tp:taxon-name-part taxon-name-part-type="species" reg="rubra">rubra</tp:taxon-name-part></tp:taxon-name>
                      </italic>
                    </th><th rowspan="1" colspan="1">
                      <italic>
                        <tp:taxon-name><tp:taxon-name-part taxon-name-part-type="genus" reg="Alnus">A.</tp:taxon-name-part><tp:taxon-name-part taxon-name-part-type="species" reg="alnobetula">alnobetula</tp:taxon-name-part></tp:taxon-name>
                      </italic>
                    </th><th rowspan="1" colspan="1">
                      <italic>
                        <tp:taxon-name><tp:taxon-name-part taxon-name-part-type="genus" reg="Alnus">A.</tp:taxon-name-part><tp:taxon-name-part taxon-name-part-type="species" reg="rugosa">rugosa</tp:taxon-name-part></tp:taxon-name>
                      </italic>
                    </th><th rowspan="1" colspan="1">
                      <italic>
                        <tp:taxon-name><tp:taxon-name-part taxon-name-part-type="genus" reg="Alnus">A.</tp:taxon-name-part><tp:taxon-name-part taxon-name-part-type="species" reg="serrulata">serrulata</tp:taxon-name-part></tp:taxon-name>
                      </italic>
                    </th><th rowspan="1" colspan="1">
                      <italic>
                        <tp:taxon-name><tp:taxon-name-part taxon-name-part-type="genus" reg="Alnus">A.</tp:taxon-name-part><tp:taxon-name-part taxon-name-part-type="species" reg="crispa">crispa</tp:taxon-name-part><tp:taxon-name-part taxon-name-part-type="infraspecific-rank">v.</tp:taxon-name-part><tp:taxon-name-part taxon-name-part-type="variety" reg="mollis">mollis</tp:taxon-name-part></tp:taxon-name>
                      </italic>
                    </th></tr><tr><td rowspan="1" colspan="1">
                      <italic>
                        <tp:taxon-name><tp:taxon-name-part taxon-name-part-type="genus" reg="Taphrina">T.</tp:taxon-name-part><tp:taxon-name-part taxon-name-part-type="species" reg="alni">alni</tp:taxon-name-part></tp:taxon-name>
                      </italic>
                    </td><td rowspan="1" colspan="1">+</td><td rowspan="1" colspan="1">+</td><td rowspan="1" colspan="1">+</td><td rowspan="1" colspan="1">+</td><td rowspan="1" colspan="1">+</td><td rowspan="1" colspan="1">+</td><td rowspan="1" colspan="1">+</td><td rowspan="1" colspan="1"/><td rowspan="1" colspan="1"/><td rowspan="1" colspan="1"/><td rowspan="1" colspan="1"/><td rowspan="1" colspan="1">Female catkins deformations</td><td rowspan="1" colspan="1"><xref ref-type="bibr" rid="B30">Mix 1949</xref>; <xref ref-type="bibr" rid="B41">Salata 1974</xref>; <xref ref-type="bibr" rid="B5">Bacigálová 2010</xref></td></tr><tr><td rowspan="1" colspan="1">
                      <italic>
                        <tp:taxon-name><tp:taxon-name-part taxon-name-part-type="genus" reg="Taphrina">T.</tp:taxon-name-part><tp:taxon-name-part taxon-name-part-type="species" reg="epiphylla">epiphylla</tp:taxon-name-part></tp:taxon-name>
                      </italic>
                    </td><td rowspan="1" colspan="1">+</td><td rowspan="1" colspan="1"/><td rowspan="1" colspan="1"/><td rowspan="1" colspan="1"/><td rowspan="1" colspan="1"/><td rowspan="1" colspan="1"/><td rowspan="1" colspan="1"/><td rowspan="1" colspan="1"/><td rowspan="1" colspan="1"/><td rowspan="1" colspan="1"/><td rowspan="1" colspan="1"/><td rowspan="1" colspan="1">Witch broom, leaf curl, yellow or whitish-grey lesions</td><td rowspan="1" colspan="1"><xref ref-type="bibr" rid="B30">Mix 1949</xref>; <xref ref-type="bibr" rid="B15">Gjaerum 1964</xref>; <xref ref-type="bibr" rid="B5">Bacigálová 2010</xref></td></tr><tr><td rowspan="1" colspan="1">
                      <italic>
                        <tp:taxon-name><tp:taxon-name-part taxon-name-part-type="genus" reg="Taphrina">T.</tp:taxon-name-part><tp:taxon-name-part taxon-name-part-type="species" reg="robinsoniana">robinsoniana</tp:taxon-name-part></tp:taxon-name>
                      </italic>
                    </td><td rowspan="1" colspan="1">+</td><td rowspan="1" colspan="1"/><td rowspan="1" colspan="1"/><td rowspan="1" colspan="1"/><td rowspan="1" colspan="1"/><td rowspan="1" colspan="1"/><td rowspan="1" colspan="1"/><td rowspan="1" colspan="1"/><td rowspan="1" colspan="1">+</td><td rowspan="1" colspan="1">+</td><td rowspan="1" colspan="1"/><td rowspan="1" colspan="1">Female catkins deformations</td><td rowspan="1" colspan="1"><xref ref-type="bibr" rid="B30">Mix 1949</xref>; <xref ref-type="bibr" rid="B31">Mix 1954</xref>; GenBank</td></tr><tr><td rowspan="1" colspan="1">
                      <italic>
                        <tp:taxon-name><tp:taxon-name-part taxon-name-part-type="genus" reg="Taphrina">T.</tp:taxon-name-part><tp:taxon-name-part taxon-name-part-type="species" reg="sadebeckii">sadebeckii</tp:taxon-name-part></tp:taxon-name>
                      </italic>
                    </td><td rowspan="1" colspan="1">+</td><td rowspan="1" colspan="1">+</td><td rowspan="1" colspan="1">+</td><td rowspan="1" colspan="1">+</td><td rowspan="1" colspan="1"/><td rowspan="1" colspan="1"/><td rowspan="1" colspan="1"/><td rowspan="1" colspan="1"/><td rowspan="1" colspan="1">+</td><td rowspan="1" colspan="1"/><td rowspan="1" colspan="1"/><td rowspan="1" colspan="1">Rounded, regular yellow lesions</td><td rowspan="1" colspan="1"><xref ref-type="bibr" rid="B30">Mix 1949</xref>; <xref ref-type="bibr" rid="B41">Salata 1974</xref>; <xref ref-type="bibr" rid="B5">Bacigálová 2010</xref>; UNITE; This study</td></tr><tr><td rowspan="1" colspan="1">
                      <italic>
                        <tp:taxon-name><tp:taxon-name-part taxon-name-part-type="genus" reg="Taphrina">T.</tp:taxon-name-part><tp:taxon-name-part taxon-name-part-type="species" reg="tosquinetii">tosquinetii</tp:taxon-name-part></tp:taxon-name>
                      </italic>
                    </td><td rowspan="1" colspan="1"/><td rowspan="1" colspan="1">+</td><td rowspan="1" colspan="1">+</td><td rowspan="1" colspan="1"/><td rowspan="1" colspan="1">+</td><td rowspan="1" colspan="1"/><td rowspan="1" colspan="1"/><td rowspan="1" colspan="1"/><td rowspan="1" colspan="1"/><td rowspan="1" colspan="1"/><td rowspan="1" colspan="1">+</td><td rowspan="1" colspan="1">Leaf curl</td><td rowspan="1" colspan="1"><xref ref-type="bibr" rid="B30">Mix 1949</xref>; <xref ref-type="bibr" rid="B15">Gjaerum 1964</xref>; <xref ref-type="bibr" rid="B5">Bacigálová 2010</xref></td></tr><tr><td rowspan="1" colspan="1">
                      <italic>
                        <tp:taxon-name><tp:taxon-name-part taxon-name-part-type="genus" reg="Taphrina">T.</tp:taxon-name-part><tp:taxon-name-part taxon-name-part-type="species" reg="viridis">viridis</tp:taxon-name-part></tp:taxon-name>
                      </italic>
                    </td><td rowspan="1" colspan="1"/><td rowspan="1" colspan="1"/><td rowspan="1" colspan="1"/><td rowspan="1" colspan="1"/><td rowspan="1" colspan="1"/><td rowspan="1" colspan="1"/><td rowspan="1" colspan="1"/><td rowspan="1" colspan="1">+</td><td rowspan="1" colspan="1"/><td rowspan="1" colspan="1"/><td rowspan="1" colspan="1"/><td rowspan="1" colspan="1">Grey-green lesions</td><td rowspan="1" colspan="1"><xref ref-type="bibr" rid="B27">Maire 1910</xref>; <xref ref-type="bibr" rid="B30">Mix 1949</xref>; <xref ref-type="bibr" rid="B5">Bacigálová 2010</xref>; This study</td></tr><tr><td rowspan="1" colspan="1">
                      <italic><tp:taxon-name><tp:taxon-name-part taxon-name-part-type="genus" reg="Taphrina">Taphrina</tp:taxon-name-part></tp:taxon-name> sp.1</italic>
                    </td><td rowspan="1" colspan="1"/><td rowspan="1" colspan="1">+</td><td rowspan="1" colspan="1"/><td rowspan="1" colspan="1"/><td rowspan="1" colspan="1"/><td rowspan="1" colspan="1"/><td rowspan="1" colspan="1"/><td rowspan="1" colspan="1"/><td rowspan="1" colspan="1"/><td rowspan="1" colspan="1"/><td rowspan="1" colspan="1"/><td rowspan="1" colspan="1">NA</td><td rowspan="1" colspan="1">UNITE</td></tr><tr><td rowspan="1" colspan="1">
                      <italic><tp:taxon-name><tp:taxon-name-part taxon-name-part-type="genus" reg="Taphrina">Taphrina</tp:taxon-name-part></tp:taxon-name> sp.2</italic>
                    </td><td rowspan="1" colspan="1"/><td rowspan="1" colspan="1"/><td rowspan="1" colspan="1"/><td rowspan="1" colspan="1"/><td rowspan="1" colspan="1"/><td rowspan="1" colspan="1"/><td rowspan="1" colspan="1"/><td rowspan="1" colspan="1"/><td rowspan="1" colspan="1"/><td rowspan="1" colspan="1">+</td><td rowspan="1" colspan="1"/><td rowspan="1" colspan="1">NA</td><td rowspan="1" colspan="1">GenBank</td></tr></tbody></table></table-wrap></tp:treatment-sec><tp:treatment-sec><!--Section generated to contain objects referenced in tp:taxon-treatment.--><supplementary-material xmlns:xlink="http://www.w3.org/1999/xlink" id="S1" position="float" orientation="portrait" xlink:type="simple"><object-id content-type="doi" xlink:type="simple">10.3897/mycokeys.108.127292.suppl1</object-id><object-id content-type="arpha" xlink:type="simple">EA6D7D08-AB6E-5D38-9813-8CE725CFF34D</object-id><label>Supplementary material 1</label><caption><p>Comparison of morphological characteristics and physiological properties of <italic><tp:taxon-name><tp:taxon-name-part taxon-name-part-type="genus" reg="Alnus">Alnus</tp:taxon-name-part></tp:taxon-name></italic>-colonizing <italic><tp:taxon-name><tp:taxon-name-part taxon-name-part-type="genus" reg="Taphrina">Taphrina</tp:taxon-name-part></tp:taxon-name></italic> species</p></caption><statement content-type="dataType"><label>Data type</label><p>pdf</p></statement><statement content-type="notes"><label>Explanation note</label><p>Characteristics of species indicated with “1” are original to this study. Physiological properties of species labelled with “2” are adopted from Rodrigues and Fonseca (2011). Morphological characteristics indicated with “3” are adopted from <xref ref-type="bibr" rid="B5">Bacigálová (2010)</xref> and indicated with “4” are adopted from <xref ref-type="bibr" rid="B30">Mix (1949)</xref>. Abbreviations used for description of physiological properties: + detected growth/utilisation; - not detected growth/utilisation; W weak growth/utilisation; V variable results; N not analysed; S slow growth/utilization.</p></statement><media xlink:href="mycokeys-108-249-s001.pdf" mimetype="application" mime-subtype="pdf" position="float" orientation="portrait" xlink:type="simple" id="oo_1130628.pdf"><uri content-type="original_file" xlink:type="simple">https://binary.pensoft.net/file/1130628</uri></media><permissions><license xlink:type="simple"><license-p>This dataset is made available under the Open Database License (http://opendatacommons.org/licenses/odbl/1.0/). The Open Database License (ODbL) is a license agreement intended to allow users to freely share, modify, and use this Dataset while maintaining this same freedom for others, provided that the original source and author(s) are credited.</license-p></license></permissions><attrib specific-use="authors">Michaela Caboňová, Renáta Vadkertiová, Slavomír Adamčík, Kamila Bacigálová, Marek Slovák, Shanza Zaib1, Miroslav Caboň</attrib></supplementary-material></tp:treatment-sec><ref-list><ref id="B30"><mixed-citation xmlns:xlink="http://www.w3.org/1999/xlink" xlink:type="simple"><person-group><name name-style="western"><surname>Mix</surname><given-names>AJ</given-names></name></person-group> (<year>1949</year>) <article-title>A monograph of the genus <tp:taxon-name><tp:taxon-name-part taxon-name-part-type="genus">Taphrina</tp:taxon-name-part></tp:taxon-name>.</article-title><source>The University of Kansas Science Bulletin</source><volume>33</volume>(<issue>1</issue>): <fpage>3</fpage>–<lpage>167</lpage>. <ext-link xlink:href="10.5962/bhl.part.16125" ext-link-type="doi" xlink:type="simple">https://doi.org/10.5962/bhl.part.16125</ext-link></mixed-citation></ref><ref id="B41"><mixed-citation xmlns:xlink="http://www.w3.org/1999/xlink" xlink:type="simple"><person-group><name name-style="western"><surname>Salata</surname><given-names>B</given-names></name></person-group> (<year>1974</year>) Grzyby (Mycota), vol. 6, Workowce (<tp:taxon-name><tp:taxon-name-part taxon-name-part-type="class">Ascomycetes</tp:taxon-name-part></tp:taxon-name>), szpetkowe (<tp:taxon-name><tp:taxon-name-part taxon-name-part-type="order">Taphrinales</tp:taxon-name-part></tp:taxon-name>). In: Kochman J et al. (Eds) Flora Polska, Polska Akademia Nauk, Warszawa-Krakow, 1–87.</mixed-citation></ref><ref id="B5"><mixed-citation xmlns:xlink="http://www.w3.org/1999/xlink" xlink:type="simple"><person-group><name name-style="western"><surname>Bacigálová</surname><given-names>K</given-names></name></person-group> (<year>2010</year>) <source>Flóra Slovenska X/2.</source><publisher-name>VEDA vydavateľstvo Slovenskej akadémie vied</publisher-name>, <publisher-loc>Bratislava</publisher-loc>, <size units="page">184 pp</size>.</mixed-citation></ref><ref id="B15"><mixed-citation xmlns:xlink="http://www.w3.org/1999/xlink" xlink:type="simple"><person-group><name name-style="western"><surname>Gjaerum</surname><given-names>HB</given-names></name></person-group> (<year>1964</year>) <article-title>The genus <tp:taxon-name><tp:taxon-name-part taxon-name-part-type="genus">Taphrina</tp:taxon-name-part></tp:taxon-name> in Norway.</article-title><source>Nytt Magasin for Botanikk</source><volume>11</volume>: <fpage>5</fpage>–<lpage>26</lpage>.</mixed-citation></ref><ref id="B31"><mixed-citation xmlns:xlink="http://www.w3.org/1999/xlink" xlink:type="simple"><person-group><name name-style="western"><surname>Mix</surname><given-names>AJ</given-names></name></person-group> (<year>1954</year>) <article-title>Additions and emendations to a monograph of the genus <tp:taxon-name><tp:taxon-name-part taxon-name-part-type="genus">Taphrina</tp:taxon-name-part></tp:taxon-name>.</article-title><source>Transactions of the Kansas Academy Science</source><volume>57</volume>: <fpage>55</fpage>–<lpage>65</lpage>. <ext-link xlink:href="10.2307/3625642" ext-link-type="doi" xlink:type="simple">https://doi.org/10.2307/3625642</ext-link></mixed-citation></ref><ref id="B27"><mixed-citation xmlns:xlink="http://www.w3.org/1999/xlink" xlink:type="simple"><person-group><name name-style="western"><surname>Maire</surname><given-names>MR</given-names></name></person-group> (<year>1910</year>) <article-title>Contribution á l’etude de la Flore mycologique des Alpes-Maritimes. – Champignons récoltés á la Session de Saint- Martin- Vésubie.</article-title><source>Bulletin de la Société Botanique de France</source><volume>57</volume>: <fpage>166</fpage>–<lpage>176</lpage>. <ext-link xlink:href="10.1080/00378941.1910.10839687" ext-link-type="doi" xlink:type="simple">https://doi.org/10.1080/00378941.1910.10839687</ext-link></mixed-citation></ref></ref-list></tp:taxon-treatment>
